# Supplementary material for: Elastic and Dynamic Heterogeneity in Aging Alginate Gels
Source: Polymers (Basel). 2021 Oct 20;13(21):3618. doi: 10.3390/polym13213618 (PMC8587450; doi:10.3390/polym13213618)
Supplement: Supplementary file 1 [file polymers-13-03618-s001.zip]

Archive with 1 entries (1 files):
- polymers-1425863-supplementary.pdf
